# Supplementary material for: Mosquito sex and mycobiota contribute to fructose metabolism in the Asian tiger mosquito Aedes albopictus
Source: Microbiome. 2022 Aug 30;10:138. doi: 10.1186/s40168-022-01325-9 (PMC9425969; doi:10.1186/s40168-022-01325-9)
Supplement: Supplementary file 2 — Additional file 1: Table S1. Measure of 13C-fructose levels in guts and whole mosquito bodies for each sex at each time point following fructose ingestion. [file 40168_2022_1325_MOESM1_ESM.xlsx]

## Sheet: Feuil1
Table S1. Measure of 13C-fructose levels in guts and whole mosquito bodies for each sex at each time point following fructose ingestion.
Sex	Organ	Time	Mean of fructose mass (µg)	ES	IC 0.05 +/-
Female	Whole mosquito	4h	7.34237561896667	1.05761505686174	4.55091758967605
Female	Whole mosquito	10h	7.61115718476667	0.320785545453844	1.38034020208789
Female	Whole mosquito	30h	22.8698989311833	2.31515478246352	9.96211102894054
Male	Whole mosquito	4h	8.92488538470833	1.91218646428672	8.22813835582575
Male	Whole mosquito	10h	8.51874101989167	1.86971267283957	8.04537363122868
Male	Whole mosquito	30h	10.4709563008417	1.17541525069453	5.05781182373858
Female	Gut	4h	0.090118068321875	0.0348169594322813	0.096651879384013
Female	Gut	10h	0.105625921259375	0.0361049241970473	0.100227269571003
Female	Gut	30h	0.167512102484375	0.0280128819024341	0.0777637601611571
Male	Gut	4h	0.28209909475	0.110278657048127	0.306133551965599
Male	Gut	10h	0.1461462559425	0.0174712348812269	0.048500148030286
Male	Gut	30h	0.0728112986425	0.0236597705571119	0.0656795230665427
