# Supplementary material for: Mosquito sex and mycobiota contribute to fructose metabolism in the Asian tiger mosquito Aedes albopictus
Source: Microbiome. 2022 Aug 30;10:138. doi: 10.1186/s40168-022-01325-9 (PMC9425969; doi:10.1186/s40168-022-01325-9)
Supplement: Supplementary file 3 — Additional file 2: Table S2. Statistical analysis to evaluate sex differences for each isotopologue retrieved from the main metabolites presented in Fig. 2. (XLS 36 kb) [file 40168_2022_1325_MOESM2_ESM.xls]

## Sheet: test stats fig 2.csv
Table S2. Statistical analysis to evaluate sex differences for each isotopologue retrieved from the main metabolites presented in Figure 2.
Metabolite	Features	Condition1	Condition2	pvalue	adjusted_pval	Significativity
a-KG	a-KG_M0	M_4h	F_4h	0.007936508	0.050758765	**
a-KG	a-KG_M1	M_4h	F_4h	0.841269841	0.87120827
a-KG	a-KG_M2	M_4h	F_4h	0.007936508	0.050758765	**
a-KG	a-KG_M3	M_4h	F_4h	0.007936508	0.050758765	**
a-KG	a-KG_M4	M_4h	F_4h	0.007936508	0.050758765	**
a-KG	a-KG_M5	M_4h	F_4h	0.011159425	0.050758765	*
F6P	F6P_M0	M_4h	F_4h	0.007936508	0.050758765	**
F6P	F6P_M3	M_4h	F_4h	0.095238095	0.179962894
F6P	F6P_M4	M_4h	F_4h	0.095238095	0.179962894
F6P	F6P_M6	M_4h	F_4h	0.007936508	0.050758765	**
FBP	FBP_M0	M_4h	F_4h	0.095238095	0.179962894
FBP	FBP_M3	M_4h	F_4h	0.150793651	0.258123249
FBP	FBP_M4	M_4h	F_4h	0.179712495	0.300553655
FBP	FBP_M6	M_4h	F_4h	0.015873016	0.050758765	*
Lact	Lact_M0	M_4h	F_4h	0.69047619	0.761093074
Lact	Lact_M2	M_4h	F_4h	0.841269841	0.87120827
Lact	Lact_M3	M_4h	F_4h	0.69047619	0.761093074
a-KG	a-KG_M0	M_10h	F_10h	0.015873016	0.050758765	*
a-KG	a-KG_M1	M_10h	F_10h	0.412698413	0.517651888
a-KG	a-KG_M2	M_10h	F_10h	0.031746032	0.070519811	*
a-KG	a-KG_M3	M_10h	F_10h	0.015873016	0.050758765	*
a-KG	a-KG_M4	M_10h	F_10h	0.017942811	0.054961664	*
a-KG	a-KG_M5	M_10h	F_10h	0.015078498	0.050758765	*
F6P	F6P_M0	M_10h	F_10h	0.015873016	0.050758765	*
F6P	F6P_M1	M_10h	F_10h	0.240420786	0.362499735
F6P	F6P_M2	M_10h	F_10h	0.502334954	0.587066151
F6P	F6P_M3	M_10h	F_10h	0.015873016	0.050758765	*
F6P	F6P_M4	M_10h	F_10h	0.015873016	0.050758765	*
F6P	F6P_M6	M_10h	F_10h	0.015873016	0.050758765	*
FBP	FBP_M0	M_10h	F_10h	0.019451033	0.05775766	*
FBP	FBP_M3	M_10h	F_10h	0.031746032	0.070519811	*
FBP	FBP_M6	M_10h	F_10h	0.015873016	0.050758765	*
Lact	Lact_M0	M_10h	F_10h	0.015873016	0.050758765	*
Lact	Lact_M1	M_10h	F_10h	0.109435598	0.199588477
Lact	Lact_M2	M_10h	F_10h	0.19047619	0.30455259
Lact	Lact_M3	M_10h	F_10h	0.015873016	0.050758765	*
a-KG	a-KG_M0	M_30h	F_30h	0.028571429	0.069867947	*
a-KG	a-KG_M1	M_30h	F_30h	0.028571429	0.069867947	*
a-KG	a-KG_M2	M_30h	F_30h	0.485714286	0.57456446
a-KG	a-KG_M3	M_30h	F_30h	0.342857143	0.468410463
a-KG	a-KG_M4	M_30h	F_30h	0.342857143	0.468410463
a-KG	a-KG_M5	M_30h	F_30h	0.685714286	0.761093074
F6P	F6P_M0	M_30h	F_30h	0.028571429	0.069867947	*
F6P	F6P_M1	M_30h	F_30h	0.185876732	0.30455259
F6P	F6P_M2	M_30h	F_30h	0.02107057	0.058957076	*
F6P	F6P_M3	M_30h	F_30h	0.028571429	0.069867947	*
F6P	F6P_M4	M_30h	F_30h	0.029401048	0.070519811	*
F6P	F6P_M5	M_30h	F_30h	0.068918444	0.13643039
F6P	F6P_M6	M_30h	F_30h	0.028571429	0.069867947	*
FBP	FBP_M0	M_30h	F_30h	0.068918444	0.13643039
FBP	FBP_M1	M_30h	F_30h	0.453254705	0.542786498
FBP	FBP_M2	M_30h	F_30h	0.453254705	0.542786498
FBP	FBP_M3	M_30h	F_30h	0.02107057	0.058957076	*
FBP	FBP_M4	M_30h	F_30h	0.068918444	0.13643039
FBP	FBP_M6	M_30h	F_30h	0.02107057	0.058957076	*
Lact	Lact_M0	M_30h	F_30h	0.057142857	0.11963001
Lact	Lact_M1	M_30h	F_30h	0.453254705	0.542786498
Lact	Lact_M2	M_30h	F_30h	0.2	0.314194144
Lact	Lact_M3	M_30h	F_30h	0.057142857	0.11963001
