# Supplementary material for: Mosquito sex and mycobiota contribute to fructose metabolism in the Asian tiger mosquito Aedes albopictus
Source: Microbiome. 2022 Aug 30;10:138. doi: 10.1186/s40168-022-01325-9 (PMC9425969; doi:10.1186/s40168-022-01325-9)
Supplement: Supplementary file 4 — Additional file 3: Table S3. 13C enrichement (δ ‰ ) of heavy DNA fractions calculated from females and males at 4h, 10h and 30h following fructose ingestion. Results are representative of three biological replicates per mosquito sex and time points (mean ± SD). ND=not determined. (XLS 8 kb) [file 40168_2022_1325_MOESM3_ESM.xls]

## Sheet: Feuil1
Table S3. 13C enrichement (δ ‰ ) of heavy DNA fractions calculated from females and males at 4h, 10h and 30h following fructose ingestion. Results are representative of three biological replicates per mosquito sex and time points (mean ± SD). ND=not determined.
13C labelled fractions (δ ‰ )
Time points following fructose ingestion	4h	10h	30h
Males	-35.5±0.5	-25±0.3	ND
Females	-20±0.35	-23±0.2	-19±1
